# Supplementary material for: Preoperative High C-Reactive Protein to Albumin Ratio Predicts Short- and Long-Term Postoperative Outcomes in Elderly Gastric Cancer Patients
Source: Cancers (Basel). 2024 Jan 31;16(3):616. doi: 10.3390/cancers16030616 (PMC10854578; doi:10.3390/cancers16030616)
Supplement: Supplementary file 1 [file cancers-16-00616-s001.zip]

Archive with 1 entries (1 files):
- cancers-2803545-supplementary.pdf
